# Supplementary material for: Inventory of Patient-Reported Outcome Measures Used in the Non-Operative Care of Scoliosis: A Scoping Review
Source: Children (Basel). 2023 Jan 29;10(2):239. doi: 10.3390/children10020239 (PMC9954663; doi:10.3390/children10020239)
Supplement: Supplementary file 1 [file children-10-00239-s001.zip]

Archive with 2 entries (2 files):
- S1 extraction sheet.xlsx
- S2 Edited references.pdf
