# Supplementary material for: Inventory of Patient-Reported Outcome Measures Used in the Non-Operative Care of Scoliosis: A Scoping Review
Source: Children (Basel). 2023 Jan 29;10(2):239. doi: 10.3390/children10020239 (PMC9954663; doi:10.3390/children10020239)
Supplement: Supplementary file 1 [file children-10-00239-s001.zip › S1 extraction sheet.xlsx]

## Sheet: extraction sheet
	POPULATION	Treatment type/stage patients were undergoing when the questionnaire was administered	Conservative	Observation	Exercises	Bracing	Pre-operative.	Pre injections	Unclear	Language questionnaire was conducted in	PRO -1	PRO -2	PRO -3	PRO -4	PRO -5	PRO -6	PRO -7	PRO -8	PRO -9	PRO -10	PRO...
#2264 - Than 2017	ASD	pre-operative					1			English	Oswestry Disability Index	Visual Analog Scale for pain
#3735 - Newton 2020	AIS	pre-operative					1			English	Scoliosis Research Society - 22
#764 - Howard 2007	AIS	baseline					1			English	Climent Quality of Life for Spinal Deformities Scale
#2448 - Ames 2016	ASD	baseline					1			English	Oswestry Disability Index	Short Form - 36
#1901 - Nam 2011	ADS	baseline						1		Korean	visual analogue scale for pain	Oswestry Disability Index
#1386 - Xu 2015	AIS	Bracing				1				Chinese	Scoliosis Research Society - 22	Bad Sobernheim Stress Questionnaire - Deformity	Bad Sobernheim Stress Questionnaire - bracing
#1705 - Zhao 2007	AIS	Bracing				1				Chinese	Scoliosis Research Society - 22
#1952 - Chan 2014	AIS	Bracing				1				Chinese	Chinese translated Trunk Appearance Perception Scale (TAPS)	Chinese translated bracing Questionnaires (BrQ)	Chinese translated SRS-22 Questionnaire
#3215 - Lin 2019	AIS	Bracing				1				Chinese	Zung Self-Rating Depression Scale	Strengths and Difficulties Questionnaire	Center for Epidemiological Studies Depression Scale for Children (CES-DC)	Functional Independence Measure for Children scale	Wechsler Intelligence Scale for Children-Revised
#2956 - Cheung 2019	AIS	Bracing				1				Chinese	Scoliosis Research Society - 22r	EuroQOL 5-level EQ-5D (EQ-5D-5L)
#3366 - Meng 2017	AIS	Bracing				1				Chinese, English, Iranian,Swedish	Scoliosis Research Society-22 (SRS-22)
#1928 - Al-Aubaidi 2013	AIS	Bracing				1				Danish	Scoliosis Quality of Life Index (SQLI)	Odense Scoliosis Questionnaire (OUH)
#315 - Weigert 2006	AIS	Bracing				1				Danish	Scoliosis Research Society - 24
#3236 - Simony 2015	AIS	Bracing				1				Danish	Danish version of the Scoliosis Research Society 22R (SRS22R)	Short Form-36 (SF36v1)	EuroQOL 5-Dimension
#2452 - Simony 2016	AIS	Bracing				1				Danish	Scoliosis Research Society - 22r (Danish)	Short Form - 36 (Danish)
#377 - Bunge 2007	AIS	Bracing				1				Dutch	Visual Analog Scale	Scoliosis Research Society - 22
#74 - Maclean 1989	AIS	Bracing				1				English	PARS	Pierre-Harris self concept
#808 - Morton 2008	AIS	Bracing				1				English	18-item bracing-Beliefs Questionnaire (BBQ)
#2888 - Gabos 2004	Idiopathic Scoliosis	Bracing				1				English	Standardized Questionnaire by Dickson et al.
#3315 - Zhang 2019	AIS	Bracing				1				English, turkish, spanish, Chinese	Pediatric quality of life inventory (PedsQL)
#2022 - Deceuninck 2017	AIS	Bracing				1				French	bracing Questionnaire (BrQ)
#681 - Deceuninck 2012	AIS	Bracing				1				French	Scoliosis Research Society - 22	Visual analogue scale for pain
#2642 - Freidel 2002	AIS	Bracing				1				German	Berner Questionnaire for Well-Being (BFW)	Short Form - 36
#1690 - Vasiliadis 2006	AIS	Bracing				1				Greek	bracing questionaire BrQ
#1995 Pellios 2016	AIS	Bracing				1				Greek	Short Form - 36	Oswestry Disability Index
#363 - Vasilliadis 2006	AIS	Bracing				1				Greek	bracing Questionnaire (BrQ)
#1934 - Aulisa 2013	AIS	Bracing				1				Italian	Scoliosis Research Society 22 (SRS-22)	the bracing Questionnaire (BrQ)
#1879 - Aulisa 2010	AIS	Bracing				1				Italian	Scoliosis Research Society - 22	bracing Questionnaire (BrQ)	Bad Sobernheim Stress Questionnaire (BSSQ)
#2989 - Zaina 2018	Adults with IS and ADS	Bracing				1				Italian	Roland-Morris Questionnaire	Core Outcome Measurement Index	Oswestry Disability Index	Graphical rating scale GRS for worst back or leg pain	GRS back pain	GRS leg pain
#1270 Brox 2014	80.25% Idiopathic Scoliosis	Bracing				1				Norwegian	Scoliosis Research Society - 22	Global Back Disability Question	Oswestry Disability Index	General Function Score (GFS)	EuroQol - Visual Analogue Score (EQ-VAS)	EuroQol - 5 Domains (EQ-5D)
#1863 - Lange 2009	AIS but followed up as adults	Bracing				1				Norwegian	work status question	Global Back Disability Question,	Oswestry Disability Index	General Function Score (GFS)	EuroQol (EQ-5D)	EuroQol - Visual Analogue Score (EQ-VAS)	Scoliosis Research Society -22 (SRS - 22)
#2289 - Rezaei Motlagh 2018	AIS	Bracing				1				Persian	Quality of life profile for spine deformity QLPSD (Persian language)	Scoliosis Research Society - 22r (Persian)
#3592 - RezaeiMotlagh 2018	AIS	Bracing				1				Persian	Persian forward/backward translation of the Bad Sobernheim Stress Questionnaire-Deformity/bracing	Scoliosis Research Society-22r questionnaire
#3470 - Khoshhal 2019	AIS	Bracing				1				Persian	bracing Questionnaire (P-BrQ)	Bad Sobernheim Stress Questionnaire (P-BSSQ)
#3694 - Rezaee 2019	AIS	Bracing				1				Persian	Persian version of the bracing Questionnaire (P-BrQ)	Scoliosis Research Society - 22
#1392 - Durmala 2015	AIS	Bracing				1				Polish	Rosenberg Self-Esteem Scale (SES)	Female Sexual Function Index (FSFI)	Posterior Trunk Symmetry Index (POTSI)
#3368 - Misterska 2019	AIS	Bracing				1				Polish	Scoliosis Research Society-22 (SRS-22)	Spinal Appearance Questionnaire (SAQ)	bracing Questionnaire (BrQ)	Pediatric Outcomes Data Collection Instrument (PODCI)
#3582 - Glowacki 2013	AIS	Bracing				1				Polish	Polish versions of the Spinal Appearance Questionnaire (SAQ-pl)	trait version of the Spielberger's Anxiety Inventory for Children (STAIC-trait)
#3583 - Glowacki 2013	AIS	Bracing				1				Polish	Polish versions of The Strengths and Difficulties Questionnaire-25 (SDQ-25)
#3585 - Misterska 2014	AIS	Bracing				1				Polish	Spinal Appearance Questionnaire-pl (SAQ-pl) polish version	Spinal Appearance Questionnaire - pl parent form
#1007 - Misterska 2013	AIS	Bracing				1				Polish	Trunk Appearance Perception Scale (TAPS),	Scoliosis Research Society-22 (SRS-22)	Bad Sobberheim Stress Questionnaires (BSSQ)
#1153 - Misterska 2010	AIS	Bracing				1				Polish	Erich Mittenecker and Walter Toman Personality Test
#2268 - Misterska 2017	AIS	Bracing				1				Polish	Polish versions of the Revised Oswestry Lower Back Pain Disability Index (RODI)	Rolland-Morris Questionnaire (RMQ)	Quebec Back Pain Disability Scale (QDS)	Neck Disability Index (NDI)	Copenhagen Neck Functional Disability Scale (CNFDS)
#2361 - Misterska 2018	AIS	Bracing				1				Polish	Polish versions of the Scoliosis Research Society (SRS-22)	Polish versions of Spinal Appearance Questionnaire (SAQ).	Polish versions of the Bad Sobberheim Stress Questionnaire-Deformity (BSSQ-Deformity)	Polish versions of the Bad Sobberheim Stress Questionnaire-bracing (BSSQ-bracing)
#460 - Misterska 2009	AIS	Bracing				1				Polish	Bad Sobernheim BSSQ bracing	BSSQ deformity
#624 - Misterska 2011	AIS	Bracing				1				Polish	Polish version of Bad Sobernheim Stress Questionnaire-Deformity (BSSQ)	Bad Sobernheim Stress Questionnaire-bracing
#683 - Misterska 2012	AIS	Bracing				1				Polish	Bad Sobberheim Stress Questionnaire-Deformity	Bad Sobberheim Stress Questionnaire-bracing.
#939 - Kinel 2012	AIS	Bracing				1				Polish	bracing Questionnaire (BrQ)	Bad Sobernheim Stress Questionnaire (BSSQ)
#3229 - Piantoni 2018	AIS	Bracing				1				Spanish	Spanish questionnaire on quality of life (bracing Questionnaire (BrQ)
#1874 - D'Agata 2010	AIS	Bracing				1				Spanish	Scoliosis Research Society - 22	Bad Sobernheim Stress Questionnaire (BSSQ (mit Korsett))
#229 - Danielsson 2003	AIS	Bracing				1				Swedish	Oswestry Disability Index	visual analog scale (VAS)	McGill Pain Questionnaire
#1046 - Danielsson 2013	AIS	Bracing				1				Swedish (Possibly English too as the SRS-22r was translated to Swedish)	Scoliosis Research Society Questionnaire (SRS-22r) for use in Sweden	Short Form - 36
#3210 - Yagci 2019	AIS	Bracing				1				Turkish	0–10 Modified Borg Scale to evaluate thedegree of dyspnea
#1669 - Ersen 2016	AIS	Bracing				1				Turkish	Scoliosis Research Society - 22
#2273 - Gur 2018	AIS	Bracing				1				Turkish	Turkish version of the bracing Questionnaire BrQ	Bad Sobernheim Stress Questionnaire-bracing (BSSQ)	Scoliosis Research Society-22 questionnaire
#1960 Rivett 2014	AIS	Bracing				1				Unclear	Bracing QOL questionaire (BrQ)	HSPQ (high school personality questionaire)	16PF adolescent personality questionaire
#410 - Rivett 2009	AIS	Bracing				1				Unclear	Bracing Questionnaire BrQ
#3711 - Cheung 2019	AIS	Bracing				1				Unclear	Scoliosis Research Society - 22
#2496 - Cochran 1985	AIS	Bracing				1				Unclear	Unnamed questionnaire
#321 - Andersen 2006	AIS	Bracing				1				Unclear	Activities of Daily Living (ADL)	Visual analogue scale for pain	Short Form - 36	bracing-Related Questions. Part of the Scoliosis Research Society’s questionnaire for BT patients were used as inspiration for our own Danish translation
#2323 - Makino 2015	AIS	bracing (untreated and bracing groups combined), conservative	1			1				Japanese	Japanese orthopaedic association back pain evaluation questionnaire	Scoliosis Research Society - 22r	Visual Analog Scale
#2153 - Colak 2017	AIS	exercises, bracing, Others (physiotherapy, electrical stimulation etc.			1	1				Turkish	Scoliosis Research Society - 23	Walter Reed Visual Assessment (WRVAS)
#1692 - Rowe 2006	AIS	bracing and Observation		1		1				English	Scoliosis Quality of Life Index
#1067 - Weinstein 2013	AIS	Bracing and observation		1		1				English	pediatric quality of life inventory (PedsQL)
#1923 - Potoupnis 2012	AIS	bracing and observation		1		1				Greek	Scoliosis Research Society - 22r (Greek)	Short Form - 36
#1640 Negrini 2016	AIS	bracing and observation		1		1				Italian	Scoliosis Research Society - 22	Short Form - 36	PEDSQL
#1903 - Davies 2011	IS	Bracing and Observation		1		1				Unclear	Scoliosis Research Society - 22	Quality of Life Profile for Spine Deformities (QLPSD) measures	Child Health Questionnaire (CHQ)	Pediatric Outcomes Data Collection Instrument (PODCI)
#1256 - Lonjon 2014	AIS	Bracing and observation		1		1				French	Scoliosis Research Society - 22	Short Form - 12
#3270 - Burger 2019	AIS	bracing and pre-operative				1	1			English	Scoliosis Research Society - 22	Scoliosis Research Society - 23
#1697 - Kotwicki 2007	AIS	bracing exercises pre-operative			1	1	1			Polish	Bad Sobberheim BSSQ (Deformity)	BSSQ (bracing)
#3418 - Ohashi 2019	AIS	bracing or observation		1		1				Japanese	Short Form - 12	Visual Analog Scale	Scoliosis Research Society-22	Oswestry Disability Index
#2981 - Cheung 2018	AIS	Observation, bracing		1		1				Chinese	EuroQoL 5-dimension	Global rating of change scale (GRC)
#3160 - Caronni 2019	AIS	bracing, conservative	1			1				Italian	Italian Spine Youth Quality of Life (ISYQOL)	Scoliosis Research Society 22 (SRS22)
#3164 - Makino 2019	AIS	bracing, conservative	1			1				Japanese	Scoliosis Research Society - 22r	Visual Analog Scale
#2037 - D'Agata 2017	AIS	Observation, Exercise, bracing		1	1	1				Spanish	Scoliosis Research Society - 22	Trunk Appearance Perception Scale (TAPS)	16 Personality Factors-Adolescent Personality Questionnaire (16PF-APQ)
#3051 - Diarbakerli 2018	AIS	Observation, Bracing		1		1				Swedish	Scoliosis Research Society - 22r	EuroQol 5-dimension-index (EQ-5D)
#3191 - Diarbakerli 2019	AIS	Observation, Bracing		1		1				Swedish	Scoliosis Research Society - 22r	EuroQol 5-dimension-index (EQ-5D)
#1103 - Cheung 2007	AIS	Observation, Bracing		1		1				Unclear	Scoliosis Research Society - 22 questionnaire
#2104 - Schwieger 2017	AIS	bracing, observation		1		1				English	Spinal Appearance Questionnaire	PedsQL4.0 Generic Scales
#3689 - Larson 2019	adult IS	bracing, observation		1		1				English	EQ5D Index value and health state	Oswestry Disability Index	Scoliosis Research Society - 22	Spinal Appearance Questionnarie
#1164 - Roy-Beaudry 2011	AIS	bracing, Observation		1		1				French	Spinal Appearance Questionnaire-French version (SAQ-fv)	Scoliosis Research Society - 30
#3486 - Watanabe 2020	AIS	bracing, observation		1		1				Japanese	Japanese Orthopaedic Association Back Pain Evaluation Questionnaire (JOABPEQ)	Short-Form-12	Oswestry Disability Index (ODI)	Scoliosis Research Society-22 patient Questionnaire (SRS-22)	visual analog scale (VAS)
#3633 - Watanabe 2019	AIS	bracing, observation		1		1				Japanese	visual analog scale (VAS)	Scoliosis Research Society - 22	Japanese Orthopaedic Association Back Pain Evaluation Questionnaire (JOABPEQ)	Oswestry Disability Index	Short-Form-12
#1755 Plaszewski 2014	AIS	bracing, observation		1		1				Polish	ODQ (Oswestry Low Back Pain Disability Questionnaire): pain, personal care, lifting, walking, sitting, standing, sleeping, sexual life, social life, and travelling	Polish version of the World human organization quality of life questionnaire (WHOQOL-BREF)	Visual analogue scale for pain
#1694 - Pineda 2006	AIS	bracing, observation, and pre-operative		1		1	1			Spanish	Walter Reed Visual Assessment Scale	Scoliosis Research Society - 22
#586 - Negrini 2010	AIS adolescents	bracing, observation, exercise, pre-operative		1	1	1	1			Unclear	PedsQL (Weinstein 69, Weinstein 65,	Scoliosis Research Society - 22	Short Form - 36
#3007 - Sanders 2018	AIS	bracing, observation, pre-operative		1		1	1			English	Behavioral Assessment System for Children, Second Edition (BASC-2) Self Report of Personality (SRP)
#3618 - Fedorak 2019	AIS	bracing, pre-operative				1	1			English	Patient-Reported Outcomes Measurement Information System (PROMIS)	Scoliosis Research Society - 22
#2292 - Zheng 2018	AIS	Bracing or Exercises			1	1				Chinese	Trunk Appearance Perception Scale	Scoliosis Research Society - 22
#3028 - Liang 2018	AIS	Obervation, Exercise		1	1					Chinese	Scoliosis Research Society - 22
#3247 - Cheung 2016	AIS	Observation, Bracing		1		1				Chinese	Chinese versions of the EQ-5D-5L	Refined Scoliosis Research Society-22 (SRS-22r) questionnaires
#1422 - Bao 2015	AIS	Conservative	1							Chinese	Body Image Disturbance Questionnaire-Scoliosis (BIDQ-S)	Chinese version of BIDQ-S (C-BIDQ-S)	Scoliosis Research Society - 22	Spinal Appearance Questionnaire (SAQ) instrument
#2043 - Faraj 2017	ADS	exercises (non surgical included Exs, steroid injections, pharmalogical treatmetns.			1					Dutch	Oswestry Disability Index
#515 - Fu 2010	ADS	Conservative	1							English	Scoliosis Research Society Questionnaire (SRS-30)	12-Item Short Form Health Survey (SF-12)	Oswestry Disability Index (ODI) surveys	Charlson Comorbidity Index (CCI)
#364 - Parent 2006	AIS	Observation, Bracing		1		1				English	Scoliosis Research Society - 22
#1435 - Daniels 2015	ASD	Conservative	1							English	Scoliosis Research Society - 22r	Lumbar Stiffness Disability Index (LSDI)
#3659 - Chen 2013	AIS	observation, bracing		1		1				English	Scoliosis Research Society - 22r	Scoliosis Research Society - 24
#3664 - Brewer 2014	AIS	Conservative	1							English	Scoliosis Research Society - 22
#1101 - Garabekyan 2014	AIS	Conservative	1							English	Oswestry Disability Index	Short Form - 36	Scoliosis Research Society questionnaire - 22
#1604 - Jalai 2016	ASD	Conservative	1							English	Oswestry Disability Index	Scoliosis Research Society - 22r
#1749 - Protopsaltis 2014	ASD	Conservative	1							English	Oswestry Disability Index	Scoliosis Research Society - 22	Short Form - 36
#1844 - Protopsaltis 2015	ASD	Conservative	1							English	Oswestry Disability Index	Scoliosis Research Society - 22	Short Form - 36
#1971 - D'Agata 2014	AIS	observation, exercise, bracing		1	1	1				English	Scoliosis Research Society - 22
#2331 - Schreiber 2015	AIS	observation, exercises, bracing	1	1	1	1				English	Scoliosis Research Society - 22r	SAQ 9 domains
#2380 - RappvanRoden 2018	AIS	Conservative	1							English	Disabilities of the Arm, Shoulder, and Hand (DASH)
#2446 Smith 2016	ASD	Exercise, orthotics, medication, injections			1	1		1		English	Oswestry Disability Index	Scoliosis Research Society - 22r	Short Form - 36	NRS (Numeric rating scale for back and leg pain)
#328 - Glassman 2006	ASD	Conservative	1							English	Scoliosis Research Society - 29	Short Form - 12	Oswestry Disability Index
#3517 - Brewer 2013	AIS	untreated		1						English	Scoliosis Research Society - 22
#1376 - Hines 2015	AIS	untreated		1						English	Spielberg's State-Trait Anxiety Inventory
#2238 Ward 2017	AIS	Unclear, bracing		1		1				English	Scoliosis Research Society - 22r
#541 - Glassman 2010	Adult IS	Observation, exercises, bracining, others (medication, physical therapy, injections, chiro, pain management, bed rest)	1	1	1	1				English	Scoliosis Research Society - 22	Short Form - 12	Oswestry Disability Index
#3453 - Teles 2019	AIS	Conservative	1							English and french	Numeric Rating Scale (NRS) for pain	Pain body diagram.	Douleur Neuropathique 4 (DN4) questionnaire	Functional disability inventory FDI	Revised Child Anxiety and Depression Scale	Pittsburgh Sleep Quality Index (PSQI)
#421 - Beausejour 2009	AIS	Conservative	1							French	Scoliosis Research Society - 22	Short Form - 12
#1520 - Mannion 2016	ASD (Mix with enough IDiopathic and degeneraitve	conservative	1							French, German, Spanish,	COMI-back Core Outcome measures index-back	Scoliosis Research Society - 22	Oswestry Disability Index (ODI)	Short Form - 36 PCS	Short Form - 36 MCS	Global rating of change.
#3647 - Wibmer 2019	AIS	Exercise, bracing			1	1				German	Scoliosis Research Society - 24	Physical activity score as per parsch
#3347 - Thielsch 2018	AIS	Exercise, bracing			1	1				German	Spinal Appearance Questionnaire (SAQ)	Trunk Appearance Perception Scale (TAPS)	Scoliosis Research Society-22r	Patient Health Questionnaire - 9	Positive and Negative Affect Schedule	FKS	World Health Organisation - Five Well-being index	BFI-S	Perseverative Thinking Questionnaire
#2919 - Parsch 2002	AIS	conservative	1							German	Spinal Function Questionnaire (Spine Score)	Sporting Activity Quesstionaire (Sport Score)
#874 - Zeh 2008	AIS	bracing				1				German	Quality of Life Profile for Spine Deformities (QLPSD)
#393 - Klubba 2009	ADS	analgesics and physiotherapy			1					German	Oswestry Disability Index	Visual analog scale for pain
#820 - Vasiliadis 2008	AIS	exercise, bracing			1	1				Greek	bracing Questionnaire (BrQ)
#1138 - Monticone 2010	AIS	Exercise, Bracing		1	1					Italian	Short Form - 36	Scoliosis Research Society questionnaire - 22r
#1299 - Caronni 2014	AIS	not previously treated		1						Italian	Scoliosis Research Society - 22	Scoliosis Research Society - 7
#2114 - Paolucci 2017	AIS	Bracing and observation or unclear		1		1				Italian	Trunk Appearance Perception Scale (TAPS)	Scoliosis Research Society - 22	perception of back by drawing test
#2595 - Monticone 2017	AIS and Adult IS	exercise			1					Italian	Scoliosis Research Society - 22	global perceived effect (GPE)
#1592 - Monticone 2016	adult IS	exercises			1					Italian	Oswestry Disability Index	Tampa scale for kinesiophobia	pain catastrophizing scale	Numeric Rating Scale for pain	Scoliosis Research Society - 22
#2681 - Watanabe 2005	idiopathic scoliosis	untreated		1						Japanese	Scoliosis Research Society - 24
#2682 - Watanabe 2005	AIS	untreated		1						Japanese	Scoliosis Research Society - 24
#1996 - Lee 2016	AIS	observation, exercises		1	1					Korean	Korean version of the Scoliosis Research Society 22 revision (SRS-22r) questionnaire
#2222 - Lee 2017	AIS	observation, bracing		1		1				Korean	Scoliosis Research Society - 22	SAQ 9 domains.
#3717 - Bae 2019	AIS	observation, bracing		1		1				Korean	Korean version of the BIDQ-S (K-BIDQ-S)	Spinal Appearance Questionnaire (K-SAQ)	Korean version of the Scoliosis Research Society-22 Outcomes questionnaire (K-SRS-22)
#2408 - Hedayati 2018	IS	Exercise and bracing			1	1				Persian	Scoliosis Research Society - 22
#956 - Leszczewska 2012	AIS	Exercise and bracing			1	1				Polish	Bad Sobernheim Stress Questionnaire Deformity (BSSQ)	Bad Sobernheim Stress Questionnaire bracing
#3381 - Lendzion 2018	AIS	Exercise and bracing			1	1				Polish	Polish version of the SRS-22 questionnaire (5 domains and totla.	Trunk Appearance Perception Scales (Taps) each of the questions and total
#2381 - Zimon 2018	AIS	Exercise and bracing			1	1				Polish	Bad Sobernheim Stress Questionnaire Deformity (BSSQ-Deformity)	Bad Sobernheim Stress Questionnaire bracing (BSSQ-bracing)
#2437 - Swierkosz 2015	juvenile idiopathic scoliosis	Exercise			1					Polish	World Human Organization Quality of Life Questionnaire (WHOQOL -BREF)	Short Form of McGill Pain Questionnaire (MPQ-SF)
#1454 - Matamalas 2016	AIS	Conservative without bracing	1							Spanish	Scoliosis Research Society - 23	Spinal Appearance Questionnaire (SAQ)	Trunk Appearance Perception Scale (TAPS)
#2735 - Nauffal 2002	Kyphoscoliosis	Conservative	1							Spanish	Short Form - 36 questionnaire
#1235 - Urrutia 2011	Adult scoliosis	Conservative	1							Spanish	Short Form - 36	Oswestry Disability Index	Visual Analogue Scale for Pain
#1663 Pizones 2016	AIS	untreated		1						Spanish	Oswestry Disability Index	Core Outcomes Measurement Instrument (COMI)	Short Form - 36	Scoliosis Research Society - 22
#2867 - Olafsson 1999	AIS	Observation, bracing	1	1		1				Swedish	prevalidated questionnaire including the following five aspects of self-image was used: (1) body-image, (2) self-perception of skills and talents, (3) emotional well-being, (4) relations with family, and (5) relations with others.
#322 - Haefeli 2006	AIS	Exercises, bracing, Others (physiotherapy, electrical stimulation etc.	1		1	1				Swedish	Psychological General Well-Being (PGWB)	Back-pain-specific version of Hannover Functional Ability Questionnaire (HFAQ)	Oswestry Disability Index	World human organization quality of life questionnaire (WHOQOL)
#2000 - Diarbakerli 2016	AIS	Observation, Bracing		1		1				Swedish	International Physical Activity Questionnaire short form (IPAQ-SF)
#2991 - Yagci 2018	AIS	Exercises, bracing, Others (physiotherapy, electrical stimulation etc.			1	1				Turkish	Walter Reed Visual Assessment Scale (WRVAS)	Scoliosis Research Society - 22
#3330 - Karabulut 2019	ASD	Conservative	1							Turkish	Core Outcome Measures Index [COMI]	Oswestry Disability Index	Short Form - 36	Scoliosis Research Society - 22
#3702 - Schoutens 2019	ADS	Bracing, Exercise (Yoga), Mixed, steroid injections	1		1	1				Unclear	Visual analog scale for pain	Oswestry Disability Index	Scoliosis Research Society - 22	Numeric Rating Scale (NRS) - Back pain
#1819 - Aykac 2015	AIS	Conservative	1							Unclear	Oswestry Disability Index (ODI)	SF-36 Mental Component Score (MCS)	SF-36 Physical Component Score (PCS)	Scoliosis Research Society - 22
#1111 - Andersen 2010	AIS	Conservative	1							Unclear	Short Form - 12
#3346 - Soliman 2018	IEOS	Untreated		1						Unclear	Scoliosis Research Society 22 revision (SRS-22r)	Body Image Disturbance Questionnaire-Scoliosis version (BIDQ-S)
#579 - Lin 2010	AIS	Untreated		1						Unclear	self-reported Flexilevel Scale of Shoulder Function
#3558 - Dunn 2018	AIS adolescents followed in adulthood	Untreated		1						Unclear	Scoliosis Research Society - 22	Short Form - 36	Oswestry Disability Index	SAQ
#948 - Diab 2012	AIS	exercises			1					Unclear	Functional Rating Index
#335 - Beka 2006	AIS	Bracing				1				Unclear	Kidcope	The Battle Culture-free Self-esteem Index for Children and Adolescents.-
#3653 - Chan 2019	AIS	Conservative	1							Unclear	Scoliosis Research Society-22r (SRS-22r) scores
#1426 - Anwer 2015	AIS	exercises			1					Unclear	Scoliosis Research Society - 22	Scoliosis Research Society - 23	Functional Rating Index
#2204 - Atici 2017	AIS	Kinesiotape with and without exercises	1		1					Unclear	Visual analogue scale for pain	Scoliosis Research Society - 22
#3491 - Wong 2019	AIS	Conservative, bracing	1			1				Chinese	Numeric Pain Rating Scale (NPRS)	Back Pain questionnaire	Scoliosis Research Society - 22r	Epworth Sleepiness Scale (ESS)	Insomnia Severity Index (ISI)	Depression, Anxiety, and Stress Scale-21 (DASS-21)
#3695 - Diebo 2019	AIS	Untreated		1						English	Scoliosis Research Society - 30	Body Image Disturbance Questionnaire (BIDQ)
#2162 - Wetterkamp 2017	IS	conservative & bracing	1			1				German	G-BIDQ-S (German Body Image Disturbance Questionnaire-Scoliosis)	Scoliosis Research Society - 22r	Patient Health Questionnaire (PHQ-9)
#2165 - Zapata 2017	IS	Observation, exercises		1	1					English	Numeric Pain Rating Scale (NPRS)	Revised Oswestry Back Pain Disability Questionnaire (OSW)	Patient-Specific Functional Scale (PSFS)	Global Rating of Change Scale (GROC)
#1464 - Berliner 2013	AIS	Conservative and pre-operative	1				1			English	Scoliosis Research Society - 22
#3493 - Helenius 2019	AIS and Adults with AIS	Untreated and pre-operative		1			1			Finnish	Scoliosis Research Society - 24	Scoliosis Research Society - 22r	Pain drawing	Numeric Rating Scale (NRS) for pain
#1029 - Schwab 2013	ASD	Conservative, pre-operative	1				1			English	Oswestry Disability Index	Scoliosis Research Society questionnaire - 22r	Short Form - 12
#1898 - Morningstar 2011	adult scoliosis	exercise			1					English	Quadruple Numeric Pain Scale (QNPS) questionnaire	Functional Rating Index (FRI)
#1408 Zapata 2015	AIS	exercise			1					English	Numeric pain rating scale	OSW (Revised Oswestry Back Pain Disability Questionnaire)	Patient-Specific Functional Scale (PSFS)	Prone-Double-Leg-Raise Test	Global Rating of Change Scale (GROC)
#1450 - Kuru 2016	AIS	exercise			1					Turkish	Scoliosis Research Society - 23
#2133 - Gur 2017	AIS	exercise			1					Turkish	Trunk Appearance Perception Scale	Scoliosis Research Society - 22
#2006 - Lebel 2016	AIS	exercises			1					English	Scoliosis Research Society - 22 quality of life questionnaires
#1319 - Monticone 2014	AIS	exercises			1					Italian	Scoliosis Research Society - 22
#1280 - Noh 2014	AIS	exercises			1					Korean	Scoliosis Research Society - 22
#2964 - Thompson 2019	AIS	exercises			1					Unclear	Scoliosis Research Society - 22	Scoliosis Research Society - 22r	Spinal Appearance Questionnaire	Self Experiences Questionnaire	Scoliosis Research Society - 23
#2033 - Kwan 2017	AIS	Exercises with bracing or bracing			1	1				Chinese	Scoliosis Research Society - 22r
#3188 - Yagci 2019	AIS	Exercises with or without bracing			1	1				Turkish	Scoliosis Research Society-22 questionnaire	cosmetic deformity with the Walter Reed Visual Assessment Scale (WRVAS
#3180 - Schreiber 2019	AIS	Exercises, observation, bracing		1	1	1				English	Global Rating of Change (GRC)
#131 - Cordover 1997	AIS	Observation		1						English	Visual Analogue Scale for Pain
#1613 - Hawasli 2016	ADS	Observation		1						English	Scoliosis Research Society - 30	Oswestry Disability Index	presence, side(s), and level(s) of radicular pain
#454 - Ploumis 2009	ADS	Observation		1						English	Oswestry Disability Index	Roland-Morris Disability Questionnaire (RDQ)	Short Form - 36
#459 - Lafage 2009	ASD	Observation		1						English	Oswestry Disability Index	Short Form - 12	Scoliosis Research Society
#2026 - Theroux 2017	AIS	Observation		1						French	Scoliosis Research Society - 22 French Version (SRS-22fv)
#3259 - Kontodimopoulos 2018	AIS	Observation		1						Greek	Scoliosis Research Society - 22	generic KIDSCREEN-52
#1523 - Schwieger 2016	AIS	observation & bracing		1		1				English	SAQ (spinal appearance questionnaire)	PedsQOL4.0 (QOL-Child, QOL-Teen)
#2156 - Theroux 2017	AIS	observation & bracing		1		1				French	Brief Pain Inventory Questionnaire (BPI)	Roland-Morris Disability Questionnaire (RMDQ)
#653 - Danielsson 2012	AIS	Observation and bracing		1		1				Swedish	Scoliosis Research Society questionnaire - 22	Short Form-36 [SF-36]	Spinal Appearance Questionnaire (SAQ)
#518 - Danielsson 2010	AIS	Observation and bracing		1		1				Swedish	Scoliosis Research Society - 22	Short Form - 36
#2678 - Climent 2005	AIS	Observation and bracing		1		1				Spanish	Spanish version of the Scoliosis Research Society-22 (SRS-22)	Quality of Life for Spine Deformities Profile (QLSDP)
#1278 - Schlosser 2014	AIS	observation and bracing treatment		1		1				Dutch	Scoliosis Research Society - 22r	Visual Analog Scale	Short Form - 36	Child Health Questionnaire–Child Form 87
#2511 - Mayo 1994	AIS	Observation or bracing		1		1				English & French assumed	questions taken from the McGill Pain questionnaire,	Oswestry Low Back pain disability questionnaire,	Roland Index
#3208 - Wong 2019	AIS	observation, bracing		1		1				Chinese	EQ-5D five-level questionnaire (5LY)	three-level version (3LY)
#3211 - Segreto 2019	AIS	Observation, Bracing		1		1				English	Scoliosis Research Society (SRS)-30 5 domains and total	Body Image Disturbance Questionnaire	Spinal Appearance Questionnaire (SAQ: Children and Parent) Appearance, expectations and total scores.
#3446 - Schlenzka 2019	AIS	observation, bracing		1		1				English	Oswestry disability index (ODI)	modif. Scoliosis Research Society - 24	WHO-Quality of life index (WHOQoL)	Numerical rating scale (NRS) for pain
#1836 - Haidar 2015	AIS	Observation, bracing		1		1				Arabic	Scoliosis Research Society - 22r	Short Form - 36
#234 - Sanders 2003	AIS	observation, bracing		1		1				English	Walter Reed Visual Assessment Scale (WRVAS)
#741 - Parent 2007	AIS	observation, bracing, pre-operative		1		1	1			English	Scoliosis Quality of Life Index (SQLI) questionnaire
#1870 - Bago 2010	IS	Observation, bracing, pre-operative		1		1	1			Unclear	Trunk Appearance Perception Scale (TAPS)	SRS-22 questionnaire
#545 - Parent 2010	IS	observation, exercise, bracing, pre-operative		1	1	1	1			English	Scoliosis Research Society - 22
#481 - Bridwell 2009	Adult Symptomatic Lumbar Scoliosis (ASLS)	Observation, Medications, Medications plus, other without medications	1	1	1					English	Scoliosis Research Society - QOL	Oswestry Disability Index	Numeric Rating Scale (NRS) - Leg and Back pain
#1605 - Wang 2016	ADS	Pre-operative					1			Chinese	Oswestry Disability Index
#2298 - Lin 2018	ADS	Pre-operative					1			Chinese	Scoliosis Research Society - 22
#2370 - Zhao 2018	ADS	Pre-operative					1			Chinese	Visual Analog Scale	Oswestry Disability Index
#2754 - Liu 2009	ADS	Pre-operative					1			Chinese	Oswestry Disability Index
#2995 - Liang 2018	ALDS	Pre-operative					1			Chinese	Oswestry Disability Index	Visual Analog Scale
#3030 - Zhao 2018	AIS	Pre-operative					1			Chinese	Scoliosis Research Society-22
#3038 - Wang 2019	ADS	Pre-operative					1			Chinese	Visual Analog Scale	Oswestry Disability Index
#3193 - Zhang 2019	AIS	Pre-operative					1			Chinese	Oswestry Disability Index	Scoliosis Research Society-22 (SRS-22)
#3320 - Zhou 2019	ADS	Pre-operative					1			Chinese	Oswestry Disability Index	VAS (leg and back pain)	Japanese Orthopedic Association Back & Neck Pain Questionnaire
#3479 - Xu 2019	ASD	Pre-operative					1			Chinese	Oswestry Disability Index	Visual Analog Scale
#1298 - Ding 2014	AIS	Pre-operative					1			Chinese	Scoliosis Research Society 22 questionnaire	Oswestry Disability Index (ODI)	visual analogue scale (VAS)	Short Form-36 (SF-36) questionnaires
#1181 Tsai 2011	ADS	Pre-operative					1			Chinese	Oswestry Disability Index	Visual Analogue Scale for Pain
#1499 - He 2016	AIS	Pre-operative					1			Chinese	Scoliosis Research Society - 20
#1560 - Jiang 2016	ADS	Pre-operative					1			Chinese	Oswestry Disability Index
#2305 - Ng 2015	AIS	Pre-operative					1			Chinese	Scoliosis Research Society - 30
#2756 - Zhang 2017	ADS	Pre-operative					1			Chinese	Japanese Orthopaedic Association score	Oswestry Disability Index	Visual Analog Scale for pain	Lumbar Stiffness Disability Index (LSDI)
#3069 - Kwan 2018	AIS	Pre-operative					1			Chinese	Scoliosis Research Society - 22r
#2365 - Hu 2018	AIS	Pre-operative					1			Chinese	Scoliosis Research Society - 22
#649 - O'Shaughnessy 2012	Adult IS and ADS	Pre-operative					1			English	Scoliosis Research Society	Oswestry Disability Index
#988 - Newton 2013	AIS	Pre-operative					1			English	Scoliosis Research Society-24 scores
#2130 - Bakhsheshian 2017	ASD	Pre-operative					1			English	Oswestry Disability Index	Scoliosis Research Society -22r	Short Form -36	Numeric pain rating scale for back and legs
#3485 - Durand 2019	ASD	Pre-operative					1			English	Lumbar Stiffness Disability Index (LSDI)	Scoliosis Research Society 22 Questionnaire, Revised (SRS-22r) (satisfaction & total score)
#1052 - Bastrom 2013	AIS	Pre-operative					1			English	Scoliosis Research Society - 22
#1088 - Sieberg 2013	AIS	Pre-operative					1			English	Scoliosis Research Society - 30
#1119 - Sanders 2010	AIS	Pre-operative					1			English	Scoliosis Research Society - 30
#1120 - Bridwell 2010	ASD	Pre-operative					1			English	Scoliosis Research Society (SRS-23) (Total and Satisfaction)	Oswestry Disability Index (ODI)	Numeric Rating Scale for pain (back)	Numeric Rating Scale for pain (leg)
#1122 - Crawford 2010	IS	Pre-operative					1			English	Scoliosis Research Society questionnaire	Oswestry Disability Index Questionnaire
#1123 - Transfeldt 2010	ADS	Pre-operative					1			English	Short Form - 36	Oswestry Disability Index	Roland-Morris scale	5-question satisfaction questionnaire of our own design
#1166 - Smith 2011	adult IS or ADS	Pre-operative					1			English	Oswestry Disability index	Scoliosis Research Index - 22	Short Form - 12	Numerical rating scale (NRS) for back and leg pain
#1197 - Carreon 2011	AIS	Pre-operative					1			English	Scoliosis Research Society-22 (SRS-22)	Spinal Appearance Questionnaire (SAQ)
#1201 - Smucny 2011	AIS	Pre-operative					1			English	Scoliosis Research Society - 30	Spinal Appearance Questionnaire (SAQ)
#1221 - Carreon 2011	AIS	Pre-operative					1			English	Scoliosis Research Society-22 (SRS-22)
#1243 - Fu 2011	Adult IS/ADS	Pre-operative					1			English	Oswestry Disability Index	Short Form - 12	Scoliosis Research Society 22 questionnaire	pain numeric rating scale (0-10)
#1282 - Scheer 2014	ASD	Pre-operative					1			English	Oswestry Disabliy Index	Visual Analog Scale	Short Form -36 (PCS)	Short Form-36 (MCS)	Scoliosis Research Society - 22
#1350 - Urquhart 2014	AIS	Pre-operative					1			English	Scoliosis Research Society - 22
#1384 - Bastrom 2015	AIS	Pre-operative					1			English	Scoliosis Research Society - 24	Scoliosis Research Society - 22
#1517 - Park 2016	ASD	Pre-operative					1			English	Oswestry Disability Index	Visual Analog Scale
#1558 - Madhavan 2016	ADS	Pre-operative					1			English	Oswestry Disability Index	Visual Analog Scale	36-Item Short Form Health Survey (SF-36)
#1660 - Crawford 2016	ASD	Pre-operative					1			English	Scoliosis Research Society 22R (SRS-22R)	Scoliosis Research Society - 30
#1726 - Cahill 2014	AIS	Pre-operative					1			English	Scoliosis Research Society - 22
#1818 - Crawford 2015	ASD	Pre-operative					1			English	Scoliosis Research Society-22r (SRS-22r) scores	Scoliosis Research Society - 30
#1851 - Smith 2015	ASD	Pre-operative					1			English	Scoliosis Research Society - 22	Oswestry Disability Index	Short Form - 36
#2045 - Cheshire 2017	AIS	Pre-operative					1			English	Scoliosis Research Society - 22
#206 - Asher 2002	AIS	Pre-operative					1			English	Scoliosis Research Society - 22
#2157 - Bakhsheshian 2017	ASD	Pre-operative					1			English	Oswestry Disability Index	Scoliosis Research Society - 22r	Short Form - 36	Numeric pain rating scale for back and legs
#2202 - Voepel-Lewis 2017	AIS	Pre-operative					1			English	Numeric Pain Rating Scale	Fibromyalgia Survey Criteria	Multisite Pain	Comorbid SSS	painDETECT	Pediatric Patient-Reported Outcome Measurement System (PROMIS) Short Forms for fatigue, depression, anxiety, pain interference, and mobility	Pain Catastrophizing Scale
#2263 - Bumpass 2017	ASD	Pre-operative					1			English	Scoliosis Research Society - 22r	Oswestry Disability Index (ODI)	Short Form - 36 PCS	Short Form - 36 MCS
#2422 - Toombs 2018	AIS	Pre-operative					1			English	Scoliosis Research Society - 22
#2530 - Payne 1997	AIS	Pre-operative					1			English	Adolescent Health Survey
#2645 - Pratt 2002	AIS	Pre-operative					1			English	short-form McGill Pain Questionnaire	Oswestry Disability Index	Visual Analog Scale	Ste-Justine Body Image Questionnaire (or Ste-Justine AIS Cohort Study)
#2683 - Feise 2005	AIS	Pre-operative					1			English	Scoliosis Quality of Life Index (SQLI)	Quality of Life Profile for Spine Deformities (QLPSD)	Patient-Reported Outcomes Measurement Information System Pediatric Pain Interference Short Form (v2.0) (PROMIS PPI-SF).
#2906 - Scheer 2017	ASD	Pre-operative					1			English	Oswestry Disability Index	Short Form - 36	Scoliosis Research Society - 22r	Numerical Pain Rating Scale for back and leg pain
#3041 - Protopsaltis 2018	ASD	Pre-operative					1			English	Scoliosis Research Society questionnaire	Oswestry Disability Index	Short Form 36 physical and mental component scores (SF-36 PCS, MCS)
#3112 - Passias 2018	ASD	Pre-operative					1			English	Short-Form-36 PCS and Mental Component Score (MCS)	Scoliosis Research Society - 22r	Oswestry Disability Index
#3115 - Uribe 2018	ASD	Pre-operative					1			English	Visual Analog Scale Back/Leg	Oswestry Disability Index
#3162 - Louer 2019	AIS	Pre-operative					1			English	Scoliosis Research Society - 24
#3197 - Sharma 2019	ASD	Pre-operative					1			English	EuroQol 5 dimensions questionnaire (EQ-5D)
#3203 - Raad 2019	ASD	Pre-operative					1			English	PROMIS Anxiety, Pain, Physical function, Social satisfaction	Oswestry Disability Index	Scoliosis Research Society - 22r
#3221 - Than 2019	ASD	Pre-operative					1			English	Oswestry Disability Index	Visual Analog Scale (back & leg symptoms)
#3394 - Lonner 2019	AIS	Pre-operative					1			English	Scoliosis Research Society [SRS-22r] questionnaire
#3415 - Riley 2018	ASD and AIS	Pre-operative					1			English	Scoliosis Research Society (SRS)-22/24
#3458 - Scott 2020	AIS	Pre-operative					1			English	Child PROMIS Pain Interference	Child Pain Catastrophizing Scale	Child PROMIS Fatigue	Child PROMIS Physical Function-Mobility	Child PROMIS Depression
#3483 - Anand 2019	ASD	Pre-operative					1			English	Visual Analog Scale	Oswestry disability index (ODI)	Short Form - 36	Scoliosis Research Society - 22
#3519 - Mesfin 2013	ASD	Pre-operative					1			English	Oswestry Disability Index (ODI)	Scoliosis Research Society-22 patient Questionnaire (SRS-22)
#3529 - Bastrom 2019	AIS	Pre-operative					1			English	Scoliosis Research Society - 24
#353 - Crawford 2006	Idiopathic Scoliosis	Pre-operative					1			English	Scoliosis Research Society - 24
#3609 - Sabou 2019	ADS	Pre-operative					1			English	Core Outcome Measures Index	EuroQoL dimensions Questionnaire (EQ-5D)
#3620 - Buell 2019	Adult lumbar scoliosis	Pre-operative					1			English	Scoliosis Research Society (SRS) pain score	Scoliosis Research Society appearance score	Short Form - 12	Short Form - 36 physical component summary
#3656 - DeLaRocha 2014	AIS	Pre-operative					1			English	Scoliosis Research Society - 30	Spinal Appearance Questionnaire
#3660 - Martin 2013	ASD	Pre-operative					1			English	Scoliosis Research Society-24 questionnaire	Oswestry Disability Index	Short Form - 12
#3707 - Pierce 2019	ASD	Pre-operative					1			English	Scoliosis Research Society 22-question Questionnaire (SRS-22)	Numeric Rating Scale (NRS) Back/Leg Pain	Oswestry Disability Index (ODI)
#409 - Lonner 2009	AIS	Pre-operative					1			English	Scoliosis Research Society - 22
#411 - Lonner 2009	AIS	Pre-operative					1			English	Scoliosis Research Society questionnaire - 22
#575 - Carreon 2010	AIS	Pre-operative					1			English	Scoliosis Research Society (SRS)-22
#612 - Lubicky 2011	AIS	Pre-operative					1			English	SRS-30—pain, activity, appearance, mental, satisfaction, and total
#742 - Glattes 2007	AIS	Pre-operative					1			English	Scoliosis Research Society-22r (SRS-22r)	Child Health Questionnaire-CF87 (CHQ-CF87)
#919 - Blondel 2012	ASD	Pre-operative					1			English	Oswestry Disability Index	Scoliosis Research Society questionnaire - 30	Short Form - 12
#998 - Smith 2013	adult IS or ADS	Pre-operative					1			English	Modified Oswestry Low Back Pain Disability Questionnaire v.1.2	Scoliosis Research Society questionnaire - 22
#1001 - Wang 2013	ASD	Pre-operative					1			English	Numeric pain scale - NPS (leg & buttock symptoms)	Oswestry Disability Index (ODI)
#1004 - Park 2013	adult thoracolumbar scoliosis	Pre-operative					1			English	Oswestry Disability Index	visual analog scale
#1036 - Zebracki 2013	AIS	Pre-operative					1			English	Scoliosis Research Society questionnaire - 22
#1050 - Phillips 2013	ADS	Pre-operative					1			English	Oswestry Disability Index,	visual analogue scale for back pain	visual analogue scale for leg pain,	36-Item Short Form Health Survey mental acomponent summarie	and 36-Item Short Form Health Survey physical component summarie
#1121	ADS and AIS	Pre-operative					1			English	Oswestry Disability Index	Short Form - 36
#1309 - Fu 2014	ADS	Pre-operative					1			English	Oswestry Disability Index	Visual Analogue Scale for Pain
#1314 - Khajavi 2014	ADS	Pre-operative					1			English	Oswestry Disability Index	Numerical rating scale for low back pain	Short Form - 36
#1321 - Hoashi 2014	AIS	Pre-operative					1			English	Scoliosis Research Society - 22
#1397 Uddin 2015	ADS	Pre-operative					1			English	Oswestry Disability Index	Visual analogue scale for pain (leg and back)
#1460 - Ferrero 2016	ASD	Pre-operative					1			English	Oswestry Disability Index	Short Form - 36
#1484 - Kim 2013	Idiopathic and ADS	Pre-operative					1			English	Oswestry Disability Index	Scoliosis Research Society
#1490 - Lansford 2013	AIS	Pre-operative					1			English	Scoliosis Research Society - 24	Scoliosis Research Society - 22
#1493 - Daubs 2013	Coronal imbalance = scoliosis?	Pre-operative					1			English	Oswestry Disability Index	Scoliosis Research Society outcomes questionnaires
#1539 - Klineberg 2016	ASD	Pre-operative					1			English	Oswestry Disability Index	Short Form - 36	Scoliosis Research Society - 22r
#1541 - Lafage 2016	ASD	Pre-operative					1			English	Short Form - 36	Oswestry Disability Index
#1543 - Park 2016	ASD	Pre-operative					1			English	Oswestry Disability Index	Visual analogue scale for pain
#1616 - Hostin 2016	ASD	Pre-operative					1			English	Oswestry Disability Index	Scoliosis Research Society - 22
#1762 - Rushton 2015	AIS	Pre-operative					1			English	Modified Scoliosis Research Society Outcome Instrument (MSRSI)
#1782 - McCarthy 2015	ASD	Pre-operative					1			English	Short Form - 6D
#1804 - Park 2015	ADS	Pre-operative					1			English	Short Form - 36	Oswestry Disability Index
#1839 - Gum 2015	ASD	Pre-operative					1			English	Oswestry Disability Index	Scoliosis Research Society - 22r
#1850 - Jain 2015	AIS	Pre-operative					1			English	Scoliosis Research Society - 7	Scoliosis Research Society - 22
#1956 - Liu 2014	ASD	Pre-operative					1			English	Oswestry Disability Index	Scoliosis Research Society - 22	Short Form - 36
#2032 - Eastlack 2017	ASD	Pre-Operative					1			English	Numerical Rating Scale value for back pain	Oswestry Disability Index
#2140 - Hamilton 2017	ASD	Pre-operative					1			English	Scoliosis Research Society - 22r	Oswestry Disability Index	Short Form - 36	Visual analogue scale for pain
#2199 - Jain 2017	ASD	Pre-operative					1			English	Oswestry Disability Index	Scoliosis Research Society - 22r
#2206 - Passias 2017	ASD	Pre-operative					1			English	Oswestry Disability Index	Scoliosis Research Society - 22r	Short Form - 36
#2208 - Kang 2017	adult lumbar scoliosis	Pre-operative					1			English	Scoliosis Research Society (SRS-QOL) Questionnaire	Oswestry Disability Index	Short Form - 12	Back/leg pain Numerical Rating Scale (NRS)
#2374 - Ailon 2018	ASD	Pre-operative					1			English	Oswestry Disability Index	Short Form - 36	NRS (Numeric rating scale for back and leg pain)
#2562 - McDowell 2017	ASD	Pre-operative					1			English	Visual analogue scale for pain	Oswestry Disability Index	Short Form - 36	Scoliosis Research Society - 30
#2651 - Asher 2003	IS	Pre-operative					1			English	Scoliosis Research Society - 22
#2656 - Merola 2002	AIS	Pre-operative					1			English	Scoliosis Research Society - 24
#2658 - Rinella 2004	AIS	Pre-operative					1			English	Scoliosis Research Society - 24
#2659 - Asher 2004	AIS	Pre-operative					1			English	Scoliosis Research Society - 22
#2916 - Lamontagne 2001	AIS	Pre-operative					1			English	Spielberger's State-Anxiety scales	Visual analogue scale for pain
#3058 - Miyanji 2018	AIS	Pre-operative					1			English	Scoliosis Research Society - 22
#3144 - Scheer 2018	ASD	Pre-operative					1			English	Oswestry Disability Index	Short Form - 36	Scoliosis Research Society - 22r	NRS leg & back pain
#3174 - Haddas 2019	ADS	Pre-operative					1			English	Visual analogue scale for pain	Oswestry Disability Index	Scoliosis Research Society - 22r
#3335 - Katz 2019	ADS	Pre-operative					1			English	Visual analogue scale for pain	Short Form - 12	Oswestry Disability Index
#3601 - Kelly 2019	ASD	Pre-operative					1			English	PROsetta Stone crosswalk tables to calculate Patient-Reported Outcomes Measurement Information System (PROMIS) Physical Function (PF)	PROsetta Stone crosswalk tables to calculate Patient-Reported Outcomes Measurement Information System (PROMIS) Pain Interference (PI) scores	Scoliosis Research Society - 22r	Oswestry Disability Index
#3658 - Weber 2014	ASD	Pre-operative					1			English	Oswestry Disability Index
#3671 - Lonner 2015	AIS	Pre-operative					1			English	Scoliosis Research Society - 22
#3701 - Ibaseta 2019	ASD	Pre-operative					1			English	Scoliosis Research Society - 22r	PROMIS( Pain interference v1.1)	PROMIS Physical Function v1.0	PROMIS Anxiety V1.0	PROMIS Depression V1.0	PROMIS Satisfaction with Participation in Social Roles V1.0
#3733 - Ohashi 2020	AIS	Pre-operative					1			English	Scoliosis Research Society - 22
#427 - Pekmezci 2009	ASD	Pre-operative					1			English	Short Form - 12	Oswestry Disability Index	Scoliosis Research Society - 30	Visual analog scale for pain
#480 - Crandall 2009	ADS	Pre-operative					1			English	Oswestry Disability Index	Visual analogue scale for pain
#56 Sponseller 1987	AIS	Pre-operative					1			English	Pain questionnaire (peak level, general level, frequency of occurence)	Functional Impairment (VAS of Million et al.)	Activity Performance (Cochran et al.)
#799 - Peelle 2008	adult IS	Pre-operative					1			English	Scoliosis Research Society - 22
#832 - Upasani 2008	AIS	Pre-operative					1			English	Scoliosis Research Society - 24
#2152 McKean 2017	AIS	Pre-operative					1			English	Scoliosis Research Society - 22
#883 - Smith 2008	Adult IS & ADS	Pre-operative					1			English	Oswestry Disability Index	Visual analogue scale for pain
#765 - Sanders 2007	AIS	Pre-operative					1			English	Spinal Appearance Questionnaire (SAQ)	Scoliosis Research Society
#1053 - Deukmedjian 2013	ADS	Pre-operative					1			English	Oswestry Disability Index	Visual analogue scale for pain
#1824 - Passias 2015	ASD	Pre-operative					1			English	Oswestry Disability Index	Short Form - 36
#3396 - Yeramaneni 2018	ASD	Pre-operative					1			English	Short Form (SF)-6D.
#1324 - Mesfin 2014	ASD	Pre-operative					1			English	pain medication use	Oswestry Disability Index	Scoliosis Research Society-22	Scoliosis Research Society scores
#2280 - Lonner 2018	AIS	Pre-operative					1			English	Scoliosis Research Society - 22r
#3093 - Verma 2019	ASD	Pre-operative					1			English	Oswestry Disability Index	Scoliosis Research Society	Numeric pain rating scales (back and leg)
#3158 - Passias 2018	ASD	Pre-operative					1			English	EuroQOL 5 dimensions questionnaire (EQ-5D) Score and VAS	Oswestry Disability Index	Neck Disability Index	modified Japanese Orthopaedic Association questionnaire (mJOA)	Short Form - 36 PCS
#3170 - Swamy 2019	ADS	Pre-operative					1			English	Short Form - 6D
#3172 - Neal 2018	ASD	Pre-operative					1			English	36-Item Short Form Health Survey (SF-36)
#3324 - Nazemi 2018	ADS	Pre-operative					1			English	Oswestry Disability Index	Visual Analog Scale back pain	Visual Analog Scale leg pain
#3496 - Park 2013	ADS	Pre-operative					1			English	Oswestry Disability Index (ODI)	Short Form-36 Physical (SF36 PCS)	Short Form - 36 Mental Composite Scores (MCS)	BP (back pain 1-10 scale)	LP (leg pain 1-10 scale)
#3514 - McCarthy 2013	ASD	Pre-operative					1			English	Oswestry Disability Index (ODI)	Scoliosis Research Society-22 patient Questionnaire (SRS-22)	Short Form - 36
#1338 - Haque 2014	ASD	Pre-operative					1			English	Oswestry Disability Index	Visual analogue scale for pain (leg and back)
#1349 - Fu 2014	ASD	Pre-operative					1			English	Scoliosis Research Society - 22r	Oswestry Disability Index	Short Form-36
#1509 - Mummaneni 2016	ASD	Pre-operative					1			English	Oswestry Disability Index	Visual analogue scale for pain
#1589 - Hostin 2016	ASD	Pre-operative					1			English	Oswestry Disability Index	Scoliosis Research Society - 22	Short Form - 36
#1646 - Grant 2016	AIS	Pre-operative					1			English	Visual Analogue Scale for pain	Scoliosis Research Society - 22
#1657 Harris 2016	ASD	Pre-operative					1			English	Oswestry Disability Index	Numeric Rating scale for pain	Scoliosis Research Society - 22r
#1739 - Fu 2014	ADS	Pre-operative					1			English	Oswestry Disability Index	Visual analogue scale for pain
#1840 - Godzik 2015	AIS	Pre-operative					1			English	Scoliosis Research Society - 22
#2235 - Tsirikos 2017	AIS	Pre-operative					1			English	Scoliosis Research Society - 22
#2343 - Kelly 2018	ASD	Pre-operative					1			English	Scoliosis Research Society - 22r
#2353 - Reid 2018	ASD	Pre-operative					1			English	Oswestry Disability Index	Short Form - 36	numeric back pain scores	numeric leg pain scores
#2637 Koch 2001	AIS	Pre-operative					1			English	OFFER	MBSRQ
#3502 - Glassman 2013	Adult IS	Pre-Operative					1			English	Scoliosis Research Society - 22
#3704 - Agarwal 2019	ASD	Pre-operative					1			English	Oswestry Disability Index	Scoliosis Research Society - 22
#426 - Newton 2009	AIS	Pre-operative					1			english	Scoliosis Research Society - 24
#878 - Newton 2008	AIS	Pre-operative					1			English	Scoliosis Research Society - 24
#3127 - Hosogane 2018	ASD	Pre-operative					1			English & Japanese	Scoliosis Research Society - 22
#763 - Watanabe 2007	IS	Pre-operative					1			English & Japanese	Scoliosis Research Society - 24
#660 - Morse 2012	AIS	Pre-operative					1			English, Japanese, Korean Spanish,	Scoliosis Research Society - 30
#3177 - Ames 2019	ASD	Pre-operative					1			English, Unclear	Scoliosis Research Society-22	Oswestry Disability Index	Short Form-36
#398 - Lerner 2009	AIS	Pre-operative					1			German	visual analog scale (VAS)
#2646 - Gotze 2002	AIS	Pre-operative					1			German	Short Form - 36	Roland-Morris Questionnaire
#678 - Min 2012	AIS	Pre-operative					1			German	Scoliosis Research Society - 24
#685 - Rothenfluh 2012	AIS adolescents	Pre-operative					1			German	Scoliosis Research Society - 24
#993 - Lerner 2013	AIS	Pre-operative					1			German	visual analog scale (VAS)	Scoliosis Research Society-22 patient Questionnaire (SRS-22)
#3202 - Yuksel 2019	ASD	Pre-operative					1			German, Spanish, French and Turkish	Core Outcome Measures Index (COMI)	Oswestry Disability Index	Physical Component Summary (PCS) of the Short Form 36 (SF-36)	Mental Component Summary (MCS) of the Short Form 36 (SF-36)	Scoliosis Research Society - 22r
#3155 - Duramaz 2018	AIS	Pre-operative					1			German, Unclear	Body Cathexis Scale	Pediatric Quality of Life Inventory (PedsQL)	Children's Depression Inventory (CDI)	Piers-Harris self-esteem questionnaire (PH-SEQ)	Spielberg's state-trait Anxiety Inventory for Children
#1085 - Filippiadis 2013	ADS	Pre-operative					1			Greek, Unclear	Numeric visual scale
#2596 - Scaramuzzo 2017	AIS	Pre-operative					1			Italian	Scoliosis Research Society - 22
#3254 - Scaramuzzo 2019	AIS	Pre-operative					1			Italian	Scoliosis Research Society - 22
#1583 - Mariconda 2016	AIS	Pre-operative					1			Italian, Unclear	Short Form - 36	Scoliosis Research Society - 23
#2142 - Yagi 2017	ASD	Pre-operative					1			Japanese	Scoliosis Research Society - 22r	Oswestry Disability Index
#2984 - Yagi 2018	ASD	Pre-operative					1			Japanese	Oswestry Disability Index	Scoliosis Research Society - 22
#3484 - Watanabe 2020	ASD	Pre-operative					1			Japanese	Scoliosis Research Society-22r (SRS-22r)	Oswestry Disability Index (ODI)
#3616 - Yagi 2019	ASD	Pre-operative					1			Japanese	Oswestry Disability Index	Scoliosis Research Society - 22
#2029 - Kato 2017	ADS	Pre-operative					1			Japanese	Japanese Orthopaedic Association score	Visual analogue scale for pain	Short Form - 36
#2186 - Kondo 2017	ASD	Pre-operative					1			Japanese	low back pain [visual analogue scale (VAS) (pain with motion)	Oswestry Disability Index	Scoliosis Research Society - 22
#3090 - Hori 2019	ADS	Pre-operative					1			Japanese	Japanese Orthopaedic Association score	visual analogue scale (LBP-VAS)
#3171 - Katayanagi 2019	ASD	Pre-operative					1			Japanese	Oswestry Disability Index	Scoliosis Research Society - 22	Japanese Orthopaedic Association back pain evaluation questionnaire (JOABPEQ)
#3356 - Inami 2018	ASD	Pre-operative					1			Japanese	Oswestry Disability Index
#3294 - Uehara 2019	AIS	Pre-operative					1			Japanese	Scoliosis Research Society-22 patient questionnaire (SRS-22r)	visual analog scale (VAS) for LBP
#2341 Uehara 2018	AIS	Pre-operative					1			Japanese	Scoliosis Research Society - 22r
#1218 - Hong 2011	AIS	Pre-operative					1			Korean	Scoliosis Research Society - 30	Oswestry Disability Index
#1528 - Ha 2016	ADS	Pre-operative					1			Korean	Oswestry Disability Index	Numerical rating scale (NRS) for back & leg pain
#2028 - Lee 2017	ADS	Pre-operative					1			Korean	Visual analogue scale for pain
#2568 - Farrokhi 2017	ADS	Pre-operative					1			Persian	visual analog scale (VAS)	Oswestry Disability Index (ODI) questionnaire	Radicular pain scores
#506 - Gorzkowicz 2009	AIS	Pre-Operative					1			Polish	Scoliosis Research Society - 22
#941 - Tomaszewski 2012	AIS	Pre-operative					1			Polish	Pain Control Beliefs questionnaire	Anger Expression Scale (AEX) by Nina Oginska-Bulik and Zygfryd Juczynski	Mood scale (0-10)
#1093 - Pellegrino 2014	AIS	Pre-operative					1			Portuguese	Short Form - 36	Scoliosis Research Society questionnaire - 30
#2337 Rodrigues 2015	AIS	Pre-operative					1			Portuguese	Short Form - 36
#2066 - Pratali 2018	ASD	Pre-operative					1			Portuguese (Brazilian)	Oswestry Disability Index (ODI)	Scoliosis Research Society - 22
#2608 Perez-Grueso 2000	AIS & CDI	Pre-operative					1			Spanish	Scoliosis Research Society - 22r
#2301 - Martin-Buitrago 2018	ASD	Pre-operative					1			Spanish French Turkish German assumed	Core Outcome Measures Index (COMI)	Oswestry Disability Index	Scoliosis Research Society-22 (SRS-22) Function pain total	36-Item Short Form Health Survey (SF-36) PCS PF RP BP GH
#1572 - Rullander 2016	IS	Pre-operative					1			Swedish	Trauma Symptom Checklist for Children – Alternative (TSCC-A)	Youth Self-Report (YSR)
#1907 - Yu 2012	AIS	Pre-operative					1			Taiwanese	Short Form - 36 (Taiwan)
#1507 - Ketenci 2016	AIS	Pre-operative					1			Turkish	Scoliosis Research Society - 22	SAQ - spinal appearance questionnaires
#3134 - Ketenci 2018	AIS	Pre-operative					1			Turkish	Scoliosis Research Society - 22	Short Form - 36	Neck disability index (NDI)
#2364 - Mmopelwa 2018	ASD	Pre-operative					1			Turkish	Short Form - 36	Scoliosis Research Society - 22	Oswestry Disability Index
#3222 - Ketenci 2018	AIS	Pre-operative					1			Turkish	Scoliosis Research Society - 22	Short Form - 36
#2126 - Nabiyev 2017	ASD	Pre-operative					1			Unclear	Mini-mental state examination (MMSE)
#589 - Keorochana 2010	ADS	Pre-operative					1			Unclear	Oswestry Disability Index (ODI)	Roland Morris score.	The VAS pain relief	walking ability (range in meters walked)
#1650 - Banno 2016	ASD	Pre-operative					1			Unclear	Oswestry Disability Index	Scoliosis Research Society - 22
#2149 - Boissiere 2017	ASD	Pre-operative					1			Unclear	Oswestry Disability Index	Scoliosis Research Society - 22	Short Form -36 PCS
#2210 - Bourghli 2017	ASD	Pre-operative					1			Unclear	Oswestry Disability Index	Scoliosis Research Society - 22	Short Form - 36 PCS	Short Form - 36 MCS	Core Outcome Measures Index
#2406 - Fu 2016	ASD, ADS	Pre-operative					1			Unclear	Scoliosis Research Society pain, self-image, function, mental health, subtotal, satisfaction or total scores	Oswestry Disability Index
#2997 - Yagi 2018	ASD	Pre-operative					1			unclear	Oswestry Disability Index	Scoliosis Research Society - 22r
#3046 - Lee 2017	ADS	Pre-operative					1			Unclear	Oswestry Disability Index
#3274 - Mac-Thiong 2019	AIS	Pre-operative					1			Unclear	Scoliosis Research Society - 30
#3343 - Min 2018	AIS	Pre-operative					1			Unclear	Scoliosis Research Society - 24
#3512 - Ledonio 2013	AIS	Pre-operative					1			Unclear	visual analog scale for pain (VAS)	Oswestry Disability Index
#3606 - Aghdasi 2019	AIS	Pre-operative					1			Unclear	Scoliosis Research Society - 22	Short Form - 36	Visual Analog Scale	Oswestry Disability Index
#422 - Liao 2009	AIS	Pre-operative					1			Unclear	Modified Brodsky's criteria	Oswestry Disability Index
#1361 - dos Santos 2014	AIS	Pre-Operative					1			Unclear	Short Form - 36
#1445 - Kleinstueck 2016	ADS	Pre-operative					1			Unclear	Core Outcome Measures Index (COMI; 0-10)
#2115 - Yoshida 2017	Adult IS, ADS	Pre-operative					1			Unclear	Short Form - 36	Oswestry Disability Index	Scoliosis Research Society - 22
#2139 - Kim 2017	ASD	Pre-operative					1			Unclear	Oswestry Disability Index	Scoliosis Research Society - 22r
#2439 - Theis 2015	literature review - adult scoliosis	Pre-operative					1			Unclear	Scoliosis Research Society Quality of Life Subscore (SRS QOL)	Oswestry Disability Index	Numeric Rating scale back pain and leg pain (NRS, 0-10)	Scoliosis Research Society - 29	Scoliosis Research Society - 30	Scoliosis Research Society - 24	Scoliosis Research Society - 22	Short Form - 36
#3288 - Ishikawa 2019	ASD	Pre-operative					1			Unclear	Scoliosis Research Society - 22
#679 - Zeng 2012	Adult IS, ADS	Pre-operative					1			Unclear	Modified Prolo Scale and the Patient Satisfaction Index (PSI)
#3375 - Cho 2018	AIS	Pre-operative					1			Unclear	Scoliosis Research Society Outcomes Questionnaire (SRS-22)
#3388 - Banno 2019	ASD	Pre-operative					1			Unclear	Oswestry Disability Index
#644 - Bago 2012	IS	Pre-operative					1			Unclear	Scoliosis Research Society questionnaire - 22
#1798 - Albayrak 2015	AIS	Pre-operative					1			Unclear	Scoliosis Research Society - 22
#3314 - Ames 2019	ASD	Pre-operative					1			Unclear	Oswestry Disability Index	Scoliosis Research Society - 22r	Short Form - 36V2
#450 - Bago 2009	IS	Pre-operative					1			Unclear	Scoliosis Research Society - 22
#2239 - Liu 2017	Adult scoliosis	Pre-operative					1			Various not reported a review	Oswestry Disability Index	Visual Analog Scale
#3449 - Zhang 2019	AIS	Pre-operative					1			Chinese	Japanese Orthopedic Association	Oswestry disability index (ODI)	Visual Analog Scale	Lumbar stiffness disability index (LSDI
#1576 - Jain 2016	ASD	pre-operative					1			English	Scoliosis Research Society - 22r	Scoliosis Research Society - 7
#2143 - Theologis 2017	ASD	pre-operative					1			English	Oswestry Disability Index	Visual analogue scale for pain
#2304 - Alanazi 2018	Adult scoliosis	Pre-operative					1			English	Numeric Pain Rating Scale (0-10)	Scoliosis Research Society - 22	Oswestry Disability Index
#2517 - Albert 1995	ASD	Pre-operative					1			English	Short Form - 36
#3424 - Raad 2018	ASD	Pre-operative					1			English	Scoliosis Research Society-22r Patient Questionnaire (SRS-22r)	Short Form - 36
#990 - Bharucha 2013	AIS	Pre-operative					1			English	Scoliosis Research Society questionnaire - 22
#3411 - Oe 2019	ASD	Pre-operative					1			Japanese	Oswestry disability index (ODI)	Scoliosis Research Society-22
#3455 - Yagi 2019	ASD	Pre-operative					1			Japanese	Oswestry Disability Index	Scoliosis Research Society - 22
#2969 - Prudnikova 2018	Kyphoscoliosis	pre-operative					1			Russian	Oswestry Disability Index	Visual Analog Scale
#1080 - Ersberg 2013	AIS	Pre-operative					1			swedish	EuroQoL 5-Dimension	Scoliosis Research Society - 22r
#2990 - Cawley 2018	IS or ADS	Pre-operative					1			Unclear	Oswestry Disability Index	Scoliosis Research Society - 22	Short Form - 36 (PCS)	Short Form - 36 (MCS)	Core Outcome Measures Index	11-points Numerical Rating Scale (NRS) for each of back and leg pain then combined to form a combined pain score (NRS20)
#2155 - Takemoto 2017	ASD	pre-operative					1			Unclear	Oswestry Disability Index
#2628 Sweet 2001	AIS	pre-operative					1			Unclear	Scoliosis Research Society - 24
#1174 - Li 2011	ADS	pre-operative					1			Unclear	Japanese Orthopedic Association
#486 - Smith 2009	adult IS or ADS	Exercises, injections, pharmacological, pre-operative			1		1			English	Oswestry Disability Index	Numeric Rating Scale (NRS) - Leg and Back pain
#2821 - Simony 2016	AIS	Pre-operative and bracing				1	1			Danish	Spinal Appearance Questionnaire (SAQ)	Scoliosis Research Society - 22r
#456 - Smith 2009	adult IS or ADS	Exercises, injections, pharmacological, pre-operative			1		1			English	Oswestry Disability Index	Scoliosis Research Society - 22	Numerical rating scale (NRS) for back and leg pain
#482 - Bess 2009	Adult IS or ADS	Pre-operative and Conservative	1				1			English	Scoliosis Research Society questionnaire - 22	Oswestry Disability Index	Visual Analog Scale
#862 - Baldus 2008	ADS	Pre-operative and Conservative	1				1			English	Scoliosis Research Society questionnaire - 22
#1447 - Sciubba 2016	ASD	Exercises, injections, pharmacological, pre-operative	1		1		1			English	Numeric Rating Scale (NRS) for pain	Oswestry Disability Index	Short Form - 36	Scoliosis Research Society - 22
#1814 - Scheer 2015	ASD	Pre-operative and Conservative	1				1			English	Numerical rating scale (NRS) scores of back and leg pain,	Oswestry Disability Index	Short Form - 36	Scoliosis Research Society - 22
#1337 - Tempel 2014	ADS	Pre-operative					1			English	Visual Analog Scale	Oswestry Disability Index	Short Form - 36
#1034 - Smith 2013	ASD	pre-operative and observation		1			1			English	Oswestry Disability Index	Scoliosis Research Society questionnaire - 22	Short Form - 36
#2024 - Rodrigues 2017	AIS	Pre-operative and Pre-operative with bracing Treatment				1	1			Portuguese (Brazilian)	Scoliosis Research Society - 30
#1776 - Pellise 2015	ASD	pre-operative or conservative	1				1			Unclear	Short Form - 36
#871 - Hill 2008	AIS	Pre-operative or observation		1			1			English	Scoliosis Research Society - 22
#2279 - Passias 2018	ASD	pre-operative or observation		1			1			English	Oswestry Disability Index	Short Form - 36	Scoliosis Research Society - 22r	Numeric rating scale
#1766 - Zavatsky 2015	AIS	pre-operative, bracing and exercises			1	1	1			Polish	BSSQ Bad Sobernheim Stress Questionnaire Deformity	BSSQ Bad Sobernheim Stress Questionnaire bracing
#1334 - Auerbach 2014	AIS	Pre-operative, bracing treatment, and conservative	1			1	1			English	Body Image Disturbance Questionnaire - Scoliosis version (BIDQ-S)	Scoliosis Research Society - 22	Children's Depression Index	Body Esteem Scale for Adolescents and Adults (BESAA) questionnaire
#1194 Zhang 2011	AIS	pre-operative, bracing, observation		1		1	1			Chinese	Modified Life satisfaction index Z scale	Self-esteem scale
#766 - Schwab 2007	ASD	Pre-operative, conservative	1				1			English	Oswestry Disability Index (ODI)	Scoliosis Research Society -22	Short Form -12
#1652 - Chapman 2016	Adult symptomatic Lumbar Scoliosis (ASLS)	Pre-operative, conservative	1				1			English	Oswestry Disability Index (ODI)	Scoliosis Research Society-23	Short Form-12
#472 - Li 2009	idiopathic scoliosis, ADS	pre-operative, Conservative	1				1			English	Scoliosis Research Society - 22	Short Form - 12 (PCS and MCS)	EuroQol 5 Dimensions	Oswestry Disability Index	Visual Analog Scale
#463 Tsutsui 2009	AIS	pre-operative, conservative	1				1			English	Scoliosis Research Society - 24
#2791 - Mannion 2018	ASD	pre-operative, conservative	1				1			English, French, German, Spanish, Turkish	Scoliosis Research Society - 22
#2020 Theis 2017	AIS	pre-operative, untreated		1			1			Swedish	Scoliosis Research Society - 22r	EQ-5B (EuroQol-5 dimensions)
#3289 - Fujishiro 2019	ADS	pre-operative, conservative	1				1			Unclear	Scoliosis Research Society-22 score (pain, self-image, and function domains)	NRS (back pain & leg pain)
#2105 - Souder 2017	AIS	pre-operative, conservative	1				1			Unclear	Scoliosis Research Society - 22
#2290 - Moke 2018	ASD	pre-operative, conservative	1				1			Unclear	Scoliosis Research Society - 22r	Oswestry Disability Index	Core Outcome Measures Index (COMI)	Cumulative Illness Rating Scale (CIRS)	Mini Mental State Examination (MMSE)
#2652 - Asher 2003	AIS	Pre-operative, conservative and bracing treatment	1				1			English	Scoliosis Research Society - 22
#2021 - Teles 2017	ASD	Pre-operative, conservative care	1				1			Unclear	Oswestry Disability Index	Short Form - 36	NRS for back and leg pain	Short Form - 36 (MCS)	Short Form - 36 (PCS)
#3467 - Wang 2019	AIS	pre-operative, conservative, bracing	1			1	1			Chinese	Patient Health Questionnaire (PHQ-9)	Generalized Anxiety Disorder 7-item scale (GAD-7)
#3713 - Wang 2019	ADS	pre-operative, post-operative					1			Japanese	visual analogue scale (VAS) score for back and legs	Japanese Orthopaedic Association (JOA) scoring system	Oswestry Disability Index (ODI)
#1312 - Verma 2014	AIS	pretreatment					1			Unclear	Scoliosis Research Society - 22
#1647 - Du 2016	AIS	Unclear							1	Chinese	Scoliosis Research Society - 22
#1527 - Bess 2016	ADS	Unclear							1	English	Short Form - 36 MCS	Short Form - 36 PCS
#452 - Mac-Thiong 2009	Adult scoliosis	Unclear							1	English	Oswestry Disability Index (ODI)
#1522 - Liu 2016	ASD	Unclear							1	English	Scoliosis Research Society - 22	Short Form - 36	Oswestry Disability Index
#2101 - Nitikman 2017	AIS	Unclear							1	english	Scoliosis Research Society - 30	Pediatric Outcomes Data Collection Instrument (PODCI)]
#2676 - Glassman 2005	ASD	Unclear							1	English	Scoliosis Research Society - 29	Short Form - 12	Oswestry Disability Index
#2996 - Langella 2018	ASD	Unclear							1	English	Oswestry Disability Index	Short Form - 36	Scoliosis Research Society - 22
#809 - Mulcahey 2008	AIS	Unclear							1	English	Pediatric Evaluation of Disability Inventory CAT program (PEDI-MCAT)	Pediatric Outcomes Data Collection Instrument (PODCI)	PEDI fixed forms
#3357 - Haddas 2018	ADS	Unclear							1	English	Tampa Scale for Kinesiophobia (TSK) Questionnaire	Fear Avoidance Beliefs Questionnaire (FABQ)
#702 - Glassman 2007	Adult IS	Unclear							1	English	Short Form - 12V2
#1574 - Fortin 2016	AIS	Unclear							1	French	Numeric Pain Rating Scale (NPRS)	Scoliosis Research Society - 22
#3029 - Terheyden 2018	AIS	Unclear							1	German	Scoliosis Research Society-22	Trunk Appearance Perception Scale
#1679 - Monticone 2004	AIS	Unclear							1	Italian	Italian version of the Scoliosis Research Society-22 Patient Questionnaire (SRS-22-I)
#1791 Rainoldi 2015	AIS	Unclear							1	Italian	Scoliosis Research Society - 22
#2702 - Ohashi 2018	AIS	Unclear							1	Japanese	Short Form 12 (SF-12)	Scoliosis Research Society-22 questionnaire (SRS-22)	Visual analogue scale (VAS) for LBP (maximum 10 cm)	Oswestry disability index (ODI)
#3607 - Ushirozako 2019	ASD (specifically degenerative lumbar scoliosis)	Unclear							1	Japanese	Oswestry Disability Index (ODI)
#2401 - Matamalas 2014	AIS	Unclear							1	Spanish	Quality of life profile for spinal deformities body image scale (QLPSD-bi)	Scoliosis Research Society - 22 Self-Image scale	Spinal Appearance Questionnaire (SAQ)	Trunk Appearance Perception Scale (TAPS)
#1582 - Matamalas 2016	AIS	Unclear							1	Spanish	Scoliosis Research Society - 22	Spinal Appearance Questionnaire (SAQ)	Trunk Appearance Perception Scale (TAPS)
#3613 - Kyrola 2019	ASD (patients with degenerative thoracolumbar disorders)	Unclear							1	Unclear	Scoliosis Research Society - 30	Oswestry disability index (ODI)	pain visual analog scale (VAS)	RAND-36 questionnaires
#3416 - Faraj 2018	ASD/ADS	Unclear							1	Unclear	Scoliosis Research Society questionnaire - 22r	Oswestry Disability Index (ODI)	Short Form 36 version 2 (SF-36v2)	Numeric Rating Scale for Back Pain (NRS-Back)	Numeric Rating Scale for Leg Pain (NRS-Leg)
			52	76	48	135	289	2	20
